# Supplementary material for: Structural and functional characterization of genes PYL-PP2C-SnRK2s in the ABA signalling pathway of Cucurbita pepo
Source: BMC Genomics. 2024 Mar 11;25:268. doi: 10.1186/s12864-024-10158-9 (PMC10926676; doi:10.1186/s12864-024-10158-9)
Supplement: Supplementary file 2 — Supplementary Material 2. [file 12864_2024_10158_MOESM2_ESM.xlsx]

## Sheet: Table S1-C.pepo-PYLS
Table S1. PYL genes identified in C. pepo.
CuGenDB ID	Paralogous	NCBI Gene ID	Accesion Gene	Accesion CDS	Accesion Protein	Exons	Domain	Pos1	Pos2	Protein (aa)	SubFamily
Cp4.1LG03g16100	Cp4.1LG05g05990 Cp4.1LG08g00920 Cp4.1LG09g00400 Cp4.1LG13g03120	111791580	NC_036640.1	XM_023672972.1	XP_023528740.1	3	cd07821	36	172	185	I
Cp4.1LG05g05990	Cp4.1LG09g00400 Cp4.1LG14g06670 Cp4.1LG03g16100 Cp4.1LG13g03120	111796210	NC_036642.1	XM_023678959.1	XP_023534727.1	3	cd07821	38	172	196	I
Cp4.1LG08g00920	Cp4.1LG03g16100	111800212	NC_036645.1	XM_023683806.1	XP_023539574.1	3	cd07821	36	172	185	I
Cp4.1LG09g00400	Cp4.1LG05g05990 Cp4.1LG14g06670 Cp4.1LG03g16100 Cp4.1LG13g03120	111802262	NC_036646.1	XM_023686561.1	XP_023542329.1	3	cd07821	28	172	184	I
Cp4.1LG13g03120	Cp4.1LG09g00400 Cp4.1LG14g06670 Cp4.1LG03g16100 Cp4.1LG05g05990	111808405	NC_036650.1	XM_023694342.1	XP_023550110.1	4	cd07821	35	179	193	I
Cp4.1LG14g06670	Cp4.1LG05g05990 Cp4.1LG09g00400 Cp4.1LG13g03120	111809957	NC_036651.1	XM_023696448.1	XP_023552216.1	5	cd07821	28	172	184	I
Cp4.1LG17g10330		111778831	NC_036654.1	XM_023658811.1	XP_023514579.1	3	cd07821	57	202	219	I
Cp4.1LG09g07940		111802655	NC_036646.1	XM_023687093.1	XP_023542861.1	1	cd07821	15	163	166	II-b
Cp4.1LG05g00020	Cp4.1LG14g09560 Cp4.1LG15g02150 Cp4.1LG08g08470	111795000	NC_036642.1	XM_023677222.1	XP_023532990.1	1	cd07821	61	207	227	III
Cp4.1LG06g02330		111797193	NC_036643.1	XM_023680140.1	XP_023535908.1	2	cd07821	38	181	189	III
Cp4.1LG08g08470	Cp4.1LG15g02150 Cp4.1LG05g00020 Cp4.1LG14g09560	111800856	NC_036645.1	XM_023684739.1	XP_023540507.1	2	cd07821	70	210	225	III
Cp4.1LG14g09560	Cp4.1LG15g02150 Cp4.1LG05g00020 Cp4.1LG08g08470	111810242	NC_036651.1	XM_023696892.1	XP_023552660.1	2	cd07821	67	213	221	III
Cp4.1LG15g02150	Cp4.1LG14g09560 Cp4.1LG05g00020 Cp4.1LG08g08470	111811932	NC_036652.1	XM_023699003.1	XP_023554771.1	2	cd07821	65	211	252	III
Cp4.1LG01g05500		111803109	NC_036638.1	XM_023687386.1	XP_023543154.1	1	cd07821	72	224	230	II-a
Cp4.1LG03g03050	Cp4.1LG10g07810 Cp4.1LG19g02690 Cp4.1LG08g12250	111789949	NC_036640.1	XM_023670691.1	XP_023526459.1	1	cd07821	58	199	210	II-a
Cp4.1LG08g12250	Cp4.1LG10g07810 Cp4.1LG19g02690 Cp4.1LG03g03050	111800685	NC_036645.1	XM_023684492.1	XP_023540260.1	1	cd07821	58	199	210	II-a
Cp4.1LG10g07810	Cp4.1LG19g02690 Cp4.1LG03g03050 Cp4.1LG08g12250	111804243	NC_036647.1	XM_023688976.1	XP_023544744.1	1	cd07821	53	194	205	II-a
Cp4.1LG19g02690	Cp4.1LG10g07810 Cp4.1LG03g03050 Cp4.1LG08g12250	111781845	NC_036656.1	XM_023662560.1	XP_023518328.1	1	cd07821	56	197	208	II-a
Cp4.1LG13g07430		111808212	NC_036650.1	XM_023694057.1	XP_023549825.1	2	cd07821	46	190	200	II-a

## Sheet: Table S2-C.pepo-PP2C
Table S2. PP2C genes identified in C. pepo.
CuGenDB ID	Paralogous	NCBI Gene ID	Accesion Gene	Accesion CDS	Accesion Protein	Exons	Domain	Pos1	Pos2	Protein (aa)	SubFamily
Cp4.1LG17g05370		111778923	NC_036654.1	XM_023658933.1	XP_023514701.1	5	cd00143	16	302	311	A
Cp4.1LG17g05280	Cp4.1LG12g08540 Cp4.1LG18g04070	111778924	NC_036654.1	XM_023658934.1	XP_023514702.1	5	cd00143	16	302	311	A
Cp4.1LG18g04070	Cp4.1LG12g08540 Cp4.1LG17g05280 Cp4.1LG04g10270	111780205	NC_036655.1	XM_023660539.1	XP_023516307.1	4	cd00143	103	386	395	A
Cp4.1LG02g13660		111787194	NC_036639.1	XM_023667290.1	XP_023523058.1	4	cd00143	112	418	422	A
Cp4.1LG02g17310	Cp4.1LG03g14520	111788013	NC_036639.1	XM_023668148.1	XP_023523916.1	4	cd00143	210	513	523	A
Cp4.1LG03g14520	Cp4.1LG02g17310	111790944	NC_036640.1	XM_023672076.1	XP_023527844.1	4	cd00143	193	508	518	A
Cp4.1LG04g10270	Cp4.1LG18g04070	111793456	NC_036641.1	XM_023675347.1	XP_023531115.1	4	cd00143	66	349	395	A
Cp4.1LG07g06090		111797989	NC_036644.1	XM_023680916.1	XP_023536684.1	4	cd00143	215	517	528	A
Cp4.1LG09g01270		111801658	NC_036646.1	XM_023685725.1	XP_023541493.1	4	cd00143	101	411	414	A
Cp4.1LG11g03600		111805408	NC_036648.1	XM_023690491.1	XP_023546259.1	4	cd00143	225	527	537	A
Cp4.1LG12g08540	Cp4.1LG17g05280 Cp4.1LG18g04070	111807805	NC_036649.1	XM_023693676.1	XP_023549444.1	5	cd00143	37	178	184	A
Cp4.1LG13g11070		111809044	NC_036650.1	XM_023695369.1	XP_023551137.1	3	cd00143	29	278	285	A
Cp4.1LG14g06690		111809609	NC_036651.1	XM_023695951.1	XP_023551719.1	3	cd00143	93	360	369	A
Cp4.1LG20g07940	Cp4.1LG02g11790	111782698	NC_036657.1	XM_023663495.1	XP_023519263.1	4	cd00143	130	385	389	B
Cp4.1LG02g11790	Cp4.1LG20g07940	111786199	NC_036639.1	XM_023666541.1	XP_023522309.1	4	cd00143	131	381	385	B
Cp4.1LG01g05320	Cp4.1LG01g11420	111790147	NC_036638.1	XM_023670980.1	XP_023526748.1	4	cd00143	121	373	377	B
Cp4.1LG07g00210		111799255	NC_036644.1	XM_023682728.1	XP_023538496.1	7	cd00143	57	409	740	B
Cp4.1LG01g11420	Cp4.1LG01g05320 Cp4.1LG20g07940	111806529	NC_036638.1	XM_023691886.1	XP_023547654.1	4	cd00143	101	359	365	B
Cp4.1LG13g11820		111808156	NC_036650.1	XM_023693974.1	XP_023549742.1	5	cd00143	158	412	420	B
Cp4.1LG16g06030	C4.1LG10g08600 Cp4.1LG19g03410 Cp4.1LG05g09160	111776802	NC_036653.1	XM_023656177.1	XP_023511945.1	4	cd00143	381	670	679	C
Cp4.1LG19g03410	Cp4.1LG10g08600 Cp4.1LG16g06030 Cp4.1LG05g09160	111781577	NC_036656.1	XM_023662247.1	XP_023518015.1	4	cd00143	409	706	715	C
Cp4.1LG03g11500	Cp4.1LG08g05000	111790787	NC_036640.1	XM_023671846.1	XP_023527614.1	5	cd00143	152	505	527	C
Cp4.1LG05g09160	Cp4.1LG16g06030 Cp4.1LG19g03410	111794411	NC_036642.1	XM_023676401.1	XP_023532169.1	4	cd00143	409	704	713	C
Cp4.1LG08g05000	Cp4.1LG03g11500	111800442	NC_036645.1	XM_023684133.1	XP_023539901.1	4	cd00143	151	506	519	C
Cp4.1LG10g08600	Cp4.1LG16g06030 Cp4.1LG19g03410	111803632	NC_036647.1	XM_023688135.1	XP_023543903.1	4	cd00143	256	657	666	C
Cp4.1LG14g08860		111810100	NC_036651.1	XM_023696673.1	XP_023552441.1	4	cd00143	503	791	803	C
Cp4.1LG16g03220	Cp4.1LG19g08750 Cp4.1LG05g13710	111776939	NC_036653.1	XM_023656358.1	XP_023512126.1	5	cd00143	48	355	390	D
Cp4.1LG01g04510	Cp4.1LG03g02180 Cp4.1LG08g11340	111778043	NC_036638.1	XM_023657657.1	XP_023513425.1	5	cd00143	50	362	389	D
Cp4.1LG17g00240	Cp4.1LG12g03230	111779402	NC_036654.1	XM_023659573.1	XP_023515341.1	4	cd00143	56	353	377	D
Cp4.1LG19g08750	Cp4.1LG10g00130 Cp4.1LG14g10360 Cp4.1LG16g03220	111782097	NC_036656.1	XM_023662886.1	XP_023518654.1	6	cd00143	48	355	392	D
Cp4.1LG03g04030		111790313	NC_036640.1	XM_023671172.1	XP_023526940.1	4	cd00143	47	348	386	D
Cp4.1LG11g01040		111790313	NC_036640.1	XM_023671172.1	XP_023526940.1	4	cd00143	47	348	386	D
Cp4.1LG03g02180	Cp4.1LG01g04510 Cp4.1LG08g11340	111790560	NC_036640.1	XM_023671509.1	XP_023527277.1	5	cd00143	32	342	370	D
Cp4.1LG04g07670	Cp4.1LG15g04510	111792246	NC_036641.1	XM_023673601.1	XP_023529369.1	4	cd00143	42	337	379	D
Cp4.1LG04g04910	Cp4.1LG15g06080 Cp4.1LG05g13710	111792458	NC_036641.1	XM_023673945.1	XP_023529713.1	4	cd00143	46	353	391	D
Cp4.1LG05g13710	Cp4.1LG15g06080 Cp4.1LG16g03220 Cp4.1LG04g04910	111795721	NC_036642.1	XM_023678284.1	XP_023534052.1	5	cd00143	48	355	397	D
Cp4.1LG08g11340	Cp4.1LG01g04510 Cp4.1LG03g02180	111799709	NC_036645.1	XM_023683159.1	XP_023538927.1	4	cd00143	32	342	368	D
Cp4.1LG08g13230	Cp4.1Lg10g00130 Cp4.1LG14g10360	111800460	NC_036645.1	XM_023684159.1	XP_023539927.1	6	cd00143	81	357	393	D
Cp4.1LG12g03230	Cp4.1LG17g00240	111807115	NC_036649.1	XM_023692693.1	XP_023548461.1	4	cd00143	56	353	377	D
Cp4.1LG14g10360	Cp4.1LG10g00130 Cp4.1LG19g08750 Cp4.1LG08g13230	111810616	NC_036651.1	XM_023697347.1	XP_023553115.1	5	cd00143	84	360	391	D
Cp4.1LG15g04510	Cp4.1LG04g07670	111811283	NC_036652.1	XM_023698056.1	XP_023553824.1	4	cd00143	42	337	379	D
Cp4.1LG15g06080	Cp4.1LG04g04910 Cp4.1LG05g13710	111811434	NC_036652.1	XM_023698279.1	XP_023554047.1	4	cd00143	46	353	388	D
Cp4.1LG16g04790	Cp4.1LG15g08000 Cp4.1LG05g14810	111777866	NC_036653.1	XM_023657594.1	XP_023513362.1	5	cd00143	72	373	470	E
Cp4.1LG17g09770	Cp4.1LG12g05150	111779027	NC_036654.1	XM_023659058.1	XP_023514826.1	7	cd00143	75	380	404	E
Cp4.1LG18g00320		111780580	NC_036655.1	XM_023661012.1	XP_023516780.1	6	cd00143	47	342	355	E
Cp4.1LG19g01340	Cp4.1LG10g07630	111780962	NC_036656.1	XM_023661338.1	XP_023517106.1	5	cd00143	54	354	461	E
Cp4.1LG02g06200		111788248	NC_036639.1	XM_023668547.1	XP_023524315.1	5	cd00143	36	268	314	E
Cp4.1LG02g12340	Cp4.1LG11g07110	111788556	NC_036639.1	XM_023668917.1	XP_023524685.1	5	cd00143	60	379	483	E
Cp4.1LG04g03030	Cp4.1LG05g14810 Cp4.1LG15g08000	111793385	NC_036641.1	XM_023675230.1	XP_023530998.1	5	cd00143	72	372	474	E
Cp4.1LG05g14810	Cp4.1LG15g08000 Cp4.1LG16g04790 Cp4.1LG04g03030	111795809	NC_036642.1	XM_023678399.1	XP_023534167.1	5	cd00143	72	373	480	E
Cp4.1LG07g08850	Cp4.1LG11g08970	111799276	NC_036644.1	XM_023682753.1	XP_023538521.1	5	cd00143	63	353	364	E
Cp4.1LG10g07630	Cp4.1LG19g01340	111804084	NC_036647.1	XM_023688768.1	XP_023544536.1	5	cd00143	53	331	420	E
Cp4.1LG11g08970	Cp4.1LG12g02870 Cp4.1LG07g08850	111804786	NC_036648.1	XM_023689581.1	XP_023545349.1	5	cd00143	63	359	371	E
Cp4.1LG11g07110	Cp4.1LG02g12340	111805659	NC_036648.1	XM_023690808.1	XP_023546576.1	5	cd00143	61	380	485	E
Cp4.1LG12g02870	Cp4.1LG11g08970	111806507	NC_036649.1	XM_023691853.1	XP_023547621.1	5	cd00143	58	341	354	E
Cp4.1LG12g05150	Cp4.1LG17g09770	111807570	NC_036649.1	XM_023693348.1	XP_023549116.1	7	cd00143	70	370	392	E
Cp4.1LG14g08290		111810174	NC_036651.1	XM_023696776.1	XP_023552544.1	5	cd00143	84	403	514	E
Cp4.1LG15g08000	Cp4.1LG16g04790 Cp4.1LG04g03030 Cp4.1LG05g14810	111811695	NC_036652.1	XM_023698693.1	XP_023554461.1	5	cd00143	62	369	471	E
Cp4.1LG17g02300	Cp4.1LG12g01250	111779007	NC_036654.1	XM_023659034.1	XP_023514802.1	5	smart00332	66	269	272	F
Cp4.1LG02g05500	Cp4.1LG06g02880	111788253	NC_036639.1	XM_023668552.1	XP_023524320.1	8	cd00143	33	280	293	F
Cp4.1LG02g04930		111788258	NC_036639.1	XM_023668562.1	XP_023524330.1	5	cd00143	30	278	279	F
Cp4.1LG01g03110	Cp4.1LG14g04990	111789756	NC_036638.1	XM_023670439.1	XP_023526207.1	5	cd00143	34	281	283	F
Cp4.1LG01g21030	Cp4.1LG13g04270	111791069	NC_036638.1	XM_023672272.1	XP_023528040.1	8	cd00143	26	272	275	F
Cp4.1LG04g02760		111793633	NC_036641.1	XM_023675597.1	XP_023531365.1	5	cd00143	37	285	286	F
Cp4.1LG06g06790		111793633	NC_036641.1	XM_023675597.1	XP_023531365.1	5	cd00143	37	285	286	F
Cp4.1LG06g04380		111797039	NC_036643.1	XM_023679907.1	XP_023535675.1	10	cd00143	30	278	279	F
Cp4.1LG06g02880	Cp4.1LG02g05500	111797692	NC_036643.1	XM_023680786.1	XP_023536554.1	7	cd00143	33	280	289	F
Cp4.1LG09g00340	Cp4.1LG14g06700	111801907	NC_036646.1	XM_023686134.1	XP_023541902.1	8	cd00143	94	338	353	F
Cp4.1LG12g01250	Cp4.1LG17g02300	111806629	NC_036649.1	XM_023692007.1	XP_023547775.1	5	cd00143	65	270	271	F
Cp4.1LG13g04270	Cp4.1LG01g21030	111808091	NC_036650.1	XM_023693895.1	XP_023549663.1	8	cd00143	26	272	275	F
Cp4.1LG14g06700	Cp4.1LG09g00340	111810874	NC_036651.1	XM_023697692.1	XP_023553460.1	10	cd00143	45	289	301	F
Cp4.1LG14g04990	Cp4.1LG01g03110	111810925	NC_036651.1	XM_023697774.1	XP_023553542.1	5	cd00143	34	281	283	F
Cp4.1LG17g07610	Cp4.LG12g06400	111778851	NC_036654.1	XM_023658835.1	XP_023514603.1	4	cl26096 (provisional)	159	485	490	G
Cp4.1LG02g08360	Cp4.1LG06g00020	111788887	NC_036639.1	XM_023669455.1	XP_023525223.1	4	cl26096	40	383	386	G
Cp4.1LG06g00020	Cp4.1LG02g08360	111797117	NC_036643.1	XM_023680022.1	XP_023535790.1	4	cl26096	40	383	386	G
Cp4.1LG07g10950	Cp4.1LG11g10160	111798027	NC_036644.1	XM_023680976.1	XP_023536744.1	4	cl26096	76	381	381	G
Cp4.1LG11g10160	Cp4.1LG07g10950	111806149	NC_036648.1	XM_023691517.1	XP_023547285.1	4	cl26096	73	381	381	G
Cp4.1LG12g06400	Cp4.1LG17g07610	111806671	NC_036649.1	XM_023692050.1	XP_023547818.1	4	cd00143	74	388	390	G
Cp4.1LG18g00330	Cp4.1LG04g08500	111780070	NC_036655.1	XM_023660344.1	XP_023516112.1	9	cd00143	43	297	420	H
Cp4.1LG02g07080	Cp4.1LG06g01470	111789194	NC_036639.1	XM_023669887.1	XP_023525655.1	9	cd00143	39	293	439	H
Cp4.1LG04g08500	Cp4.1LG18g00330	111792756	NC_036641.1	XM_023674332.1	XP_023530100.1	7	cd00143	43	297	428	H
Cp4.1LG06g01470	Cp4.1LG02g07080	111796851	NC_036643.1	XM_023679639.1	XP_023535407.1	9	cd00143	39	293	439	H
Cp4.1LG09g03090	Cp4.1LG01g13890	111802307	NC_036646.1	XM_023686617.1	XP_023542385.1	8	cd00143	36	299	431	H
Cp4.1LG01g13890	Cp4.1LG09g03090	111811398	NC_036638.1	XM_023698218.1	XP_023553986.1	8	cd00143	47	300	432	H
Cp4.1LG17g08530	Cp4.1LG12g07230	111778685	NC_036654.1	XM_023658653.1	XP_023514421.1	11	cd00143	23	328	362	I
Cp4.1LG02g05640		111788212	NC_036639.1	XM_023668483.1	XP_023524251.1	13	smart00332	14	327	372	I
Cp4.1LG12g07230	Cp4.1LG17g08530	111806649	NC_036649.1	XM_023692027.1	XP_023547795.1	11	cd00143	23	328	364	I
Cp4.1LG08g13360		111800052	NC_036645.1	XM_023683630.1	XP_023539398.1	14	cd00143	391	644	682	J
Cp4.1LG02g11150		111787426	NC_036639.1	XM_023667383.1	XP_023523151.1	11	cl00120	57	258	305	K
Cp4.1LG02g02090		111787662	NC_036639.1	XM_023667680.1	XP_023523448.1	1	smart00332	17	251	261	K
Cp4.1LG02g02010		111787664	NC_036639.1	XM_023667682.1	XP_023523450.1	1	cl00120	49	273	279	K
Cp4.1LG02g07310		111788002	NC_036639.1	XM_023668132.1	XP_023523900.1	5	cl00120	274	494	503	K
Cp4.1LG14g01620	Cp4.1LG01g06970	111810017	NC_036651.1	XM_023696549.1	XP_023552317.1	5	smart00332	224	444	465	K
Cp4.1LG01g06970	Cp4.1LG14g01620	111811780	NC_036638.1	XM_023698811.1	XP_023554579.1	7	cl00120	226	446	455	K
Cp4.1LG17g01050	Cp4.1LG12g02370 Cp4.1LG03g10990	111778075	NC_036654.1	XM_023657716.1	XP_023513484.1	2	cd00143	71	328	351	L
Cp4.1LG18g04090	Cp4.1LG04g10070	111780232	NC_036655.1	XM_023660574.1	XP_023516342.1	15	cd00143 cd00038 cl21453	111 480 788	385 588 1026	1087	L
Cp4.1LG02g14360		111788690	NC_036639.1	XM_023669126.1	XP_023524894.1	4	cd00143	65	347	430	L
Cp4.1LG03g10990	Cp4.1LG12g02370 Cp4.1LG17g01050	111789663	NC_036640.1	XM_023670301.1	XP_023526069.1	4	cd00143	73	347	420	L
Cp4.1LG04g10070	Cp4.1LG18g04090	111793085	NC_036641.1	XM_023674812.1	XP_023530580.1	15	cd00143 cd00038 cl21453	108 477 774	382 585 1012	1062	L
Cp4.1LG12g02370	Cp4.1LG17g01050 Cp4.1LG03g10990	111807212	NC_036649.1	XM_023692828.1	XP_023548596.1	2	cd00143	65	339	345	L
Cp4.1LG09g00180	Cp4.1LG14g06750	111801623	NC_036646.1	XM_023685675.1	XP_023541443.1	11	cd00143	57	346	388	U
Cp4.1LG14g06750	Cp4.1LG09g00180	111810857	NC_036651.1	XM_023697665.1	XP_023553433.1	11	cd00143	56	345	387	U

## Sheet: Table S3-C.pepo-SNRK2
Table S3. SnRK2 genes identified in C. pepo
CuGenDB ID	Paralogous	NCBI Gene ID	Accesion Gene	Accesion CDS	Accesion Protein	Exons	Domain	Pos1	Pos2	Protein (aa)	SubFamily
Cp4.1LG10g12230	Cp4.1LG19g00190	111803778	NC_036647.1	XM_023688316.1	XP_023544084.1	9	cd14662	3	259	359	I
Cp4.1LG19g00190	Cp4.1LG10g12230	111781820	NC_036656.1	XM_023662533.1	XP_023518301.1	10	cd14662	3	259	359	I
Cp4.1LG08g07070	Cp4.1LG14g09100	111799681	NC_036645.1	XM_023683117.1	XP_023538885.1	9	cd14662	4	260	340	II
Cp4.1LG10g01490	Cp4.1LG19g09940	111803462	NC_036647.1	XM_023687866.1	XP_023543634.1	9	cd14662	3	259	344	II
Cp4.1LG19g09940	Cp4.1LG10g01490	111781404	NC_036656.1	XM_023661966.1	XP_023517734.1	9	cd14662	3	259	345	II
Cp4.1LG14g09100	Cp4.1LG08g07070	111809630	NC_036651.1	XM_023695996.1	XP_023551764.1	9	cd14662	4	288	340	II
Cp4.1LG04g08220		111792761	NC_036641.1	XM_023674339.1	XP_023530107.1	9	cd14665	22	278	340	III
Cp4.1LG05g11310	Cp4.1LG16g00530	111795496	NC_036642.1	XM_023677953.1	XP_023533721.1	9	cl21453	22	278	363	III
Cp4.1LG16g00530	Cp4.1LG05g11310	111777379	NC_036653.1	XM_023656940.1	XP_023512708.1	9	cl21453	22	278	363	III
Cp4.1LG05g12260		111795616	NC_036642.1	XM_023678143.1	XP_023533911.1	12	cd14662	11	267	355	III

## Sheet: Table S4-A.thaliana
Table S4. Arabidopsis PYL, PP2C, and SnRK2 proteins included in the phylogenetic analysis
Gene ID	Gene name	Protein (aa)	SubFamily
AT5G46790	PYL1	221	III
AT2G26040	PYL2	190	III
AT1G73000	PYL3	209	III
AT2G38310	PYL4	207	II
AT5G05440	PYL5	203	II
AT2G40330	PYL6	215	II
AT4G01026	PYL7	211	I
AT5G53160	PYL8	188	I
AT1G01360	PYL9	187	I
AT4G27920	PYL10	183	I
AT5G45860	PYL11	161	II
AT5G45870	PYL12	159	II
AT4G18620	PYL13	164	II
AT4G17870	PYR1	191	III
AT1G03590	AtPP2C01	447	E
AT1G07160	AtPP2C02	380	B
AT1G07430	AtPP2C03	442	A
AT1G07630	AtPP2C04	662	C
AT1G09160	AtPP2C05	428	H
AT1G16220	AtPP2C06	491	E
AT1G17550	AtPP2C07	511	A
AT1G18030	AtPP2C08	351	U
AT1G22280	AtPP2C09	281	F
AT1G34750	AtPP2C10	282	F
AT1G43900	AtPP2C11	371	F
AT1G47380	AtPP2C12	428	H
AT1G48040	AtPP2C13	383	G
AT1G67820	AtPP2C14	445	B
AT1G68410	AtPP2C15	436	H
AT1G72770	AtPP2C16	511	A
AT1G78200	AtPP2C17	283	F
AT1G79630	AtPP2C18	504	E
AT2G20050	AtPP2C19	514	L
AT2G20630	AtPP2C20	290	F
AT2G25070	AtPP2C21	355	I
AT2G25620	AtPP2C22	392	G
AT2G28890	AtPP2C23	654	C
AT2G29380	AtPP2C24	362	A
AT2G30020	AtPP2C25	396	B
AT2G30170	AtPP2C26	298	K
AT2G33700	AtPP2C27	380	G
AT2G34740	AtPP2C28	239	F
AT2G35350	AtPP2C29	783	C
AT2G40180	AtPP2C30	390	B
AT2G40860	AtPP2C31	658	U
AT2G46920	AtPP2C32	856	C
AT3G02750	AtPP2C33	527	E
AT3G05640	AtPP2C34	358	E
AT3G06270	AtPP2C35	348	L
AT3G09400	AtPP2C36	650	C
AT3G11410	AtPP2C37	399	A
AT3G12620	AtPP2C38	385	D
AT3G15260	AtPP2C39	289	F
AT3G16560	AtPP2C40	493	C
AT3G16800	AtPP2C41	351	E
AT3G17090	AtPP2C42	384	D
AT3G17250	AtPP2C43	422	G
AT3G23360	AtPP2C44	256	U
AT3G27140	AtPP2C45	245	B
AT3G51370	AtPP2C46	379	D
AT3G51470	AtPP2C47	361	G
AT3G55050	AtPP2C48	384	D
AT3G62260	AtPP2C49	384	G
AT3G63320	AtPP2C50	423	J
AT3G63340	AtPP2C51	528	J
AT4G03415	AtPP2C52	453	E
AT4G08260	AtPP2C53	212	B
AT4G11040	AtPP2C54	295	U
AT4G16580	AtPP2C55	467	K
AT4G26080	AtPP2C56	434	A
AT4G27800	AtPP2C57	388	U
AT4G28400	AtPP2C58	283	F
AT4G31750	AtPP2C59	311	F
AT4G31860	AtPP2C60	357	I
AT4G32950	AtPP2C61	326	E
AT4G33500	AtPP2C62	724	U
AT4G33920	AtPP2C63	380	D
AT4G38520	AtPP2C64	400	D
AT5G01700	AtPP2C65	382	E
AT5G02400	AtPP2C66	674	C
AT5G02760	AtPP2C67	370	D
AT5G06750	AtPP2C68	393	D
AT5G10740	AtPP2C69	354	F
AT5G19280	AtPP2C70	581	U
AT5G24940	AtPP2C71	447	F
AT5G26010	AtPP2C72	331	E
AT5G27930	AtPP2C73	373	E
AT5G36250	AtPP2C74	448	E
AT5G51760	AtPP2C75	416	A
AT5G53140	AtPP2C76	420	F
AT5G57050	AtPP2C77	423	A
AT5G59220	AtPP2C78	413	A
AT5G66080	AtPP2C79	385	D
AT5G66720	AtPP2C80	414	K
AT5G08590	SNRK2.1	353	I
AT3G50500	SNRK2.2	369	III
AT5G66880	SNRK2.3	361	III
AT1G10940	SNRK2.4	371	I
AT5G63650	SNRK2.5	360	I
AT4G33950	SNRK2.6	362	III
AT4G40010	SNRK2.7	350	II
AT1G78290	SNRK2.8	343	II
AT2G23030	SNRK2.9	339	I
AT1G60940	SNRK2.10	361	I

## Sheet: Table S5
Table S5. The number of clean reads, percentage of reads after cleaning and percentage of mapped reads for RNA-seq experiment analysing the expression profiles of PYL-PP2C-SnRK2 genes in different plant organs,
Sample	Sample	Clean Reads	Q20(%)	Q30(%)	Mapped reads (%)
Female Flower	1	24051166	97.31	91.94	96.33
	2	24115613	97.16	91.73	95.36
	3	24097028	97.3	92.1	96.42
Male Flower	1	24020711	97.01	91.42	94.44
	2	24130337	97.21	91.68	96.21
	3	22536957	97.07	91.5	95.88
Apical Shoot	1	20532299	97.46	92.38	95.26
	2	24091297	97.19	91.52	95.18
	3	24014155	97.54	92.59	94.81
Ovary	1	24076655	96.91	91.06	95.80
	2	24059842	97.14	91.61	96.43
	3	24024985	97.18	91.79	96.25
Root	1	24109927	97.36	92.14	95.87
	2	24132409	96.92	91.08	95.05
	3	24054122	97.28	92.11	95.72
Leaf	1	24032590	97.66	92.66	97.57
	2	24127031	97.89	93.45	97.5
	3	23677520	97.82	93.23	97.63
Seed	1	24112456	97.73	93.2	96.92
	2	24034597	97.47	92.37	97.22
	3	24018899	97.62	92.87	97.44
Fruit	1	13907515	98.04	94.22	97.81
	2	10269643	98.23	94.72	97.68
	3	13389047	97.60	92.95	97.7

## Sheet: Table S6
Table S6. The number of clean reads, percentage of reads after cleaning and percentage of mapped reads for RNA-seq experiment analysing the transcriptomic changes in the squash leaves in response to exogenous application of ABA and cold stress.
Treatment	Sample	Clean Reads	Q20(%)	Q30(%)	Mapped reads (%)
Control	1	24032590	97.66	92.66	97.57
	2	24127031	97.89	93.45	97.5
	3	23677520	97.82	93.23	97.63
ABA	1	24103745	98.06	94.01	97.65
	2	24116097	97.89	93.55	97.56
	3	24030110	97.82	93.22	97.58
Cold	1	24132554	97.87	93.35	97.41
	2	24048988	97.8	93.18	97.44
	3	23803821	97.73	93.09	97.32

## Sheet: Table S7
Table S7. The number of clean reads, percentage of reads after cleaning and percentage of mapped reads for RNA-seq experiment analysing the transcription changes occurring in the seed at different stages of germination.
Treatment	Sample	Clean Reads	Q20(%)	Q30(%)	Mapped reads (%)
Dry	1	24112456	97.73	93.2	97.19
	2	24034597	97.47	92.37	97.28
	3	24018899	97.62	92.87	97.32
Soaked in Water	1	24013449	97.66	92.86	97.16
	2	24133631	97.72	93.02	97.16
	3	24018297	97.65	92.86	97.12
Soaked in ABA	1	24052331	97.70	92.94	97.36
	2	24126589	97.65	92.86	97.14
	3	24118844	97.58	92.64	97.08
Germinated in Water	1	24046652	97.81	93.2	97.03
	2	24033533	97.3	92.31	97.02
	3	24082030	97.29	92.3	96.60
Germinated in ABA	1	24127518	97.19	92.09	96.61
	2	24115429	97.21	92.12	96.65
	3	24112663	97.30	92.38	97.22

## Sheet: Table S8
Table S8. ABF genes
Specie	Gene ID	Description	Paralogous genes
Arabidopsis thaliana	AT1G49720.1	ABF1
	AT1G45249.1	ABF2
	AT4G34000.1	ABF3
	AT3G19290.1	ABF4
Cucurbita pepo	Cp4.1LG11g01560.1	ABSCISIC ACID-INSENSITIVE 5-like protein 5	Cp4.1LG15g04830.1; Cp4.1LG04g08020.1; Cp4.1LG07g05160.1
	Cp4.1LG15g04830.1	ABSCISIC ACID-INSENSITIVE 5-like protein 6	Cp4.1LG11g01560.1; Cp4.1LG04g08020.1
	Cp4.1LG04g08020.1	ABSCISIC ACID-INSENSITIVE 5-like protein 6	Cp4.1LG11g01560.1; Cp4.1LG15g04830.1
	Cp4.1LG03g00980.1	ABSCISIC ACID-INSENSITIVE 5-like	Cp4.1LG16g08050.1; Cp4.1LG08g10250.1
	Cp4.1LG08g10250.1	ABSCISIC ACID-INSENSITIVE 5-like	Cp4.1LG16g08050.1; Cp4.1LG03g00980.1
	Cp4.1LG07g05160.1	ABSCISIC ACID-INSENSITIVE 5-like protein 5	Cp4.1LG11g01560.1
	Cp4.1LG16g08050.1	protein ABSCISIC ACID-INSENSITIVE 5-like	Cp4.1LG03g00980.1; Cp4.1LG08g10250.1

## Sheet: Table S9
Table S9. Differentially expressed ABF genes in leaves and seeds under different treatment. Values are log2 (Fold Change) with an adjusted p-values < 0.05.
Treatment	CuGenDB ID	NCBI ID	log2 FC	adj.P.Val
Leaves ABA vs Control	Cp4.1LG15g04830.1	111811279	2.20224	1.90089e-06
	Cp4.1LG04g08020.1	111792249	2.76589	1.29046e-08
	Cp4.1LG08g10250.1	111800628	4.38122	0.023167
Leaves cold vs Control	Cp4.1LG15g04830.1	111811279	1.0586	0.0143277
	Cp4.1LG04g08020.1	111792249	1.19475	0.000595905
	Cp4.1LG16g08050.1	111777544	3.18807	0.0162546
Soaked water vs dry seed	Cp4.1LG11g01560.1	111805170	-1.15022	0.0167816
	Cp4.1LG03g00980.1	111790899	-2.74711	8.40805e-10
	Cp4.1LG08g10250.1	111800628	-2.70567	2.02261e-09
	Cp4.1LG07g05160.1	111798622	-2.23098	0.0248125
Germinated seed in ABA vs dry seed	Cp4.1LG03g00980.1	111790899	-1.63448	0.0239913
	Cp4.1LG08g10250.1	111800628	-1.81055	2.02764e-11
Germinated seed in water vs dry seed	Cp4.1LG15g04830.1	111811279	3.38934	6.45928e-12
	Cp4.1LG03g00980.1	111790899	-3.3029	7.65055e-06
	Cp4.1LG08g10250.1	111800628	-4.31069	4.72206e-06
	Cp4.1LG16g08050.1	111777544	-3.35165	8.79809e-07
Germinated seed in ABA vs dry seed	Cp4.1LG15g04830.1	111811279	3.72138	0.0191585
	Cp4.1LG08g10250.1	111800628	-1.28588	0.000258811
	Cp4.1LG16g08050.1	111777544	-1.43398	0.00957048
